# Supplementary material for: NbNAC42 and NbZFP3 Transcription Factors Regulate the Virus Inducible NbAGO5 Promoter in Nicotiana benthamiana
Source: Front Plant Sci. 2022 Jun 23;13:924482. doi: 10.3389/fpls.2022.924482 (PMC9261433; doi:10.3389/fpls.2022.924482)
Supplement: Supplementary file 2 [file Data_Sheet_1.xlsx]

## Sheet: Supplementary Table S1
Supplementary Table S1. Primers for polymerase chain reaction (PCR) used in the present study.
Name	Forward (5‘-3’)	Reverse(5‘-3’)
KpnI_TMV	GTATTTTTACAACAATTACCAACAACAAC	CCGGTACCTGGGCCCCTACCGGGGGTAAC
BamHI/SacI_CMV1a	GCGGATCCGTTTATTTACAAGAGCGTAC	GCGAGCTCTGGTCTCCTTGAGGAGG
BamHI/HpaI_KpnI_CMV2a	GCGGATCCGTTTATTTACAAGAGCGTAC	GCGTTAAC GGTACC TGGTCTCCTTTAAGAGACCCCGC
BamHI/SacI_CMV3a	GCGGATCCGTAATCTTACCACTGTGTG	GCGAGCTCTGGTCTCCTTTGAGAGACCCCC
XbaI/SacI_BaCP	GCTCTAGAATGTCTGGAGCTGGAACGGG	GCGAGCTCTTAGTCTGATGTTGGTTCGGG
XbaI/SacI_BaTGBp1	GCTCTAGAATGGATAACCGGATAACTGAC	GCGAGCTCTCAGGTGGTCTGGCCAGATG
PNP1	GAATTCTGTTATCGACGCAACGAGAGAG	GCTCTAGAGCAACATTGTTAAAAGGAGA
PNP3	GAATTCTGTTATCGACGCAACGAGAGAG	GCAAGCTTAGGCCTTTTGAGAGATGC
PNP4	GAATTCTGTTATCGACGCAACGAGAGAG	GCAAGCTTTTAATTATTAAGTGCTACAC
PNP6	GAATTCTGTTATCGACGCAACGAGAGAG	GCAAGCTTAACCAATTCTTACTTGCT
PNP7	GAATTCTGTTATCGACGCAACGAGAGAG	GCAAGCTTTGAAAATAATTAACATTAGAGTGG
PNP8	GAATTCTGTTATCGACGCAACGAGAGAG	GCAAGCTTCTTTTCCACTTCTTCC
NbAGO1a_q	GAAGTTCTCGCTAAACCG	GACCCAATTTGTGCTAGAC
NbAGO1b_q	GCTATAGTTTGGACTTTAG	GCTTTCCGGCATCATAG
NbAGO2_q	GGTTAAGGATAATTGCAGGTC	GCACGGGCACTGCTTTGC
NbAGO4a_q	GAGACATCGTCAAGCCATG	GGGGCCTGATTATGGCAAT
NbAGO4b_q	GTGCATGAAACATATGATAC	GCAATTGCCTGCATCGG
NbAGO5_q	GGAAGAAATGGACGCAATCCGCAA	ACAGGGAACAGACGTGTATGGTGT
NbAGO6_q	GACTTCCTGGCCCTCCTGAC	GTGTCCTGAATATGCGGCAG
NbAGO7_q	TCTTCAAACATGATGGTCCGGTTA	TGGCTGCTGGCCAATTCACATTAC
NbAGO10a_q	GCCTGCGCTAAAAGAAAAC	GAAAATAGAGCTGCTGTAC
NbAGO10b_q	GGGGAAGTCTATAAGAGG	CGCACGCAACTTCGGATTGGC
actin	GATGAAGATACTCACAGAAAGA	GTGGTTTCATGAATGCCAGCA
NAC42_q	GAACTGGAGGACAAC	GAACCATGTCAAACC
NAC68_q	CGGGTAACTGGGCATTG	GCAAATAATTAACCTAC
NAC94_q	GGACAAACATATTCC	GTGGCTGCTGATTAG
NAC21/22_q	GTGGGATAATGGAAG	CCATCGTAACAAACAG
ZFP1_q	CTTCCAGCTCCAGAAG	GTTGTGAGGTGGAC
ZFP3_q	CAGAATCGTCACATG	GGCAGCGGAGAAGAC
Far1_4_3_q	GGCTATTATGGTGC	CAAAGATCCTTCCTG
Trihelix TF GT-2_q	GGCTCCGAATGCAC	GGCTAACTGATACTG
SacI/EcoRI_PN4_Y1H	GCGAATTCTTAATTATTAAGTGCTACAC	GCGAGCTCTGTTATCGACGCAACGAGAGAG
EcoRI/BamHI_BaCP	GCGAATTCATGTCTGGAGCTGGAACG	GCGGATCCTTAGTCTGATGTTGGTTCG
EcoRI/BamHI_BaTGBp1	GCGAATTCATGGATAACCGGATAACTG	GCGGATCCTCAGGTGGTCTGGCCAG
BamHI/SacI_flag_NAC42	GCGGATCCATATGGATTACAAGGACGACGATGACAAGAGTGAAAAAGGAG	GCGAGCTCTCATCTAAATCCAAAAAGAC
BamHI/SacI_flag_ZFP3	GCGGATCCATATGGATTACAAGGACGACGATGACAAGGAAACTTCTCAAG	GCGAGCTCTTAGTAATGACAATCCAC
NAC42_VIGS	GAACTGGAGGACAAC	GCGGATCCGTCTAGAAAATTAGTAC
ZFP3_VIGS	GCGAATTCCAAGAAGAAGGACGGCTC	GCGGATCCCAAACTTTGTTTCACGG

## Sheet: Supplementary Table S2
Supplementary Table S2. Predictions of cis-elements present in NbAGO5 promoter using PLANT CARE database analysis
Site Name	Organism	Position	Strand	Matrix score.	sequence
AAGAA-motif	Avena sativa	-1919	+	7	GAAAGAA
ABRE	Arabidopsis thaliana	-205	+	5	ACGTG
ABRE	Arabidopsis thaliana	-78	-	5	ACGTG
ABRE3a	Zea mays	-206	+	6	TACGTG
ABRE4	Zea mays	-206	-	6	CACGTA
AE-box	Arabidopsis thaliana	-1916	+	8	AGAAACAA
ARE	Zea mays	-1693	-	6	AAACCA
AT-rich sequence	Pisum sativum	-750	+	9	TAAAATACT
AT~TATA-box	Arabidopsis thaliana	-1771	+	6	TATATA
AT~TATA-box	Arabidopsis thaliana	-451	-	8	TATATAAA
AT~TATA-box	Arabidopsis thaliana	-1217	+	6	TATATA
AT~TATA-box	Arabidopsis thaliana	-358	-	6	TATATA
AT~TATA-box	Arabidopsis thaliana	-1436	+	6	TATATA
AT~TATA-box	Arabidopsis thaliana	-449	-	6	TATATA
AT~TATA-box	Arabidopsis thaliana	-551	-	6	TATATA
CAAT-box	Nicotiana glutinosa	-1995	-	4	CAAT
CAAT-box	Arabidopsis thaliana	-1958	+	5	CCAAT
CAAT-box	Nicotiana glutinosa	-1957	+	4	CAAT
CAAT-box	Nicotiana glutinosa	-1934	-	4	CAAT
CAAT-box	Pisum sativum	-1927	-	5	CAAAT
CAAT-box	Nicotiana glutinosa	-1778	-	4	CAAT
CAAT-box	Nicotiana glutinosa	-1735	-	4	CAAT
CAAT-box	Nicotiana glutinosa	-1634	+	4	CAAT
CAAT-box	Nicotiana glutinosa	-1545	-	4	CAAT
CAAT-box	Pisum sativum	-1515	+	5	CAAAT
CAAT-box	Arabidopsis thaliana	-1503	+	5	CCAAT
CAAT-box	Nicotiana glutinosa	-1502	+	4	CAAT
CAAT-box	Pisum sativum	-1494	-	5	CAAAT
CAAT-box	Nicotiana glutinosa	-1389	+	4	CAAT
CAAT-box	Pisum sativum	-1364	+	5	CAAAT
CAAT-box	Nicotiana glutinosa	-1295	+	4	CAAT
CAAT-box	Nicotiana glutinosa	-1287	-	4	CAAT
CAAT-box	Pisum sativum	-1262	+	5	CAAAT
CAAT-box	Pisum sativum	-1162	+	5	CAAAT
CAAT-box	Nicotiana glutinosa	-1132	+	4	CAAT
CAAT-box	Nicotiana glutinosa	-852	-	4	CAAT
CAAT-box	Pisum sativum	-813	+	5	CAAAT
CAAT-box	Nicotiana glutinosa	-768	+	4	CAAT
CAAT-box	Nicotiana glutinosa	-759	+	4	CAAT
CAAT-box	Pisum sativum	-589	+	5	CAAAT
CAAT-box	Pisum sativum	-555	+	5	CAAAT
CAAT-box	Nicotiana glutinosa	-379	+	4	CAAT
CAAT-box	Arabidopsis thaliana	-340	+	5	CCAAT
CAAT-box	Nicotiana glutinosa	-339	+	4	CAAT
CAAT-box	Pisum sativum	-117	+	5	CAAAT
CAAT-box	Pisum sativum	-42	-	5	CAAAT
CAT-box	Arabidopsis thaliana	-38	+	6	GCCACT
ERE	Nicotiana glutinos	-1664	+	8	ATTTTAAA
ERE	Nicotiana glutinos	-1662	-	8	ATTTTAAA
G-box	Arabidopsis thaliana	-206	+	6	TACGTG
G-box	Zea mays	-78	+	6	CACGTC
GARE-motif	Brassica oleracea	-1274	+	7	TCTGTTG
GARE-motif	Brassica oleracea	-954	-	7	TCTGTTG
GT1-motif	Arabidopsis thaliana	-344	-	6	GGTTAA
I-box	Larix laricina	-1192	+	9	GTATAAGGCC
I-box	Zea mays	-996	+	9	gGATAAGGTG
MRE	Petroselinum crispum	-1906	-	7	AACCTAA
MYB	Arabidopsis thaliana	-1964	+	6	TAACCA
MYB	Arabidopsis thaliana	-954	+	6	CAACAG
MYB	Arabidopsis thaliana	-1273	-	6	CAACAG
MYB	Arabidopsis thaliana	-343	+	6	TAACCA
MYB-like sequence	Arabidopsis thaliana	-1964	+	6	TAACCA
MYB-like sequence	Arabidopsis thaliana	-343	+	6	TAACCA
MYC	Arabidopsis thaliana	-1083	+	6	CATGTG
MYC	Arabidopsis thaliana	-43	+	6	CATTTG
Myb-binding site	Nicotiana tabacum	-1273	-	6	CAACAG
Myb-binding site	Nicotiana tabacum	-954	+	6	CAACAG
Myc	Arabidopsis thaliana	-1320	-	7	TCTCTTA
O2-site	Zea mays	-1680	+	8	GATGA(C/T)(A/G)TG(A/G)
P-box	Oryza sativa	-1184	+	7	CCTTTTG
P-box	Oryza sativa	-524	-	7	CCTTTTG
STRE	Arabidopsis thaliana	-867	+	5	AGGGG
STRE	Arabidopsis thaliana	-833	+	5	AGGGG
Sp1	Oryza sativa	-535	+	6	GGGCGG
TATA	Arabidopsis thaliana	-1434	+	8	TATAAAAT
TATA	Arabidopsis thaliana	-752	+	8	TATAAAAT
TATA-box	Arabidopsis thaliana	-1937	+	4	TATA
TATA-box	Arabidopsis thaliana	-1844	+	4	TATA
TATA-box	Arabidopsis thaliana	-1775	-	9	taTATAAAtc
TATA-box	Helianthus annuus	-1773	-	6	TATACA
TATA-box	Arabidopsis thaliana	-1771	+	6	TATATA
TATA-box	Brassica napus	-1770	+	6	ATATAT
TATA-box	Arabidopsis thaliana	-1769	+	4	TATA
TATA-box	Arabidopsis thaliana	-1744	+	4	TATA
TATA-box	Arabidopsis thaliana	-1522	-	5	TATAA
TATA-box	Arabidopsis thaliana	-1521	+	4	TATA
TATA-box	Brassica napus	-1438	+	6	ATTATA
TATA-box	Arabidopsis thaliana	-1437	-	7	TATATAA
TATA-box	Arabidopsis thaliana	-1436	+	6	TATATA
TATA-box	Brassica oleracea	-1435	+	6	ATATAA
TATA-box	Arabidopsis thaliana	-1434	+	4	TATA
TATA-box	Arabidopsis thaliana	-1354	+	4	TATA
TATA-box	Brassica napus	-1335	+	6	ATATAT
TATA-box	Arabidopsis thaliana	-1334	+	4	TATA
TATA-box	Helianthus annuus	-1285	-	6	TATACA
TATA-box	Arabidopsis thaliana	-1283	+	4	TATA
TATA-box	Brassica napus	-1218	+	6	ATATAT
TATA-box	Arabidopsis thaliana	-1217	+	6	TATATA
TATA-box	Brassica napus	-1216	+	6	ATATAT
TATA-box	Arabidopsis thaliana	-1215	+	4	TATA
TATA-box	Brassica oleracea	-753	+	6	ATATAA
TATA-box	Arabidopsis thaliana	-752	-	4	TATA
TATA-box	Arabidopsis thaliana	-726	-	4	TATA
TATA-box	Oryza sativa	-654	+	7	TACAAAA
TATA-box	Brassica oleracea	-633	+	6	ATATAA
TATA-box	Arabidopsis thaliana	-632	-	4	TATA
TATA-box	Brassica napus	-552	-	6	ATATAT
TATA-box	Arabidopsis thaliana	-551	-	6	TATATA
TATA-box	Brassica oleracea	-550	+	6	ATATAA
TATA-box	Arabidopsis thaliana	-549	-	4	TATA
TATA-box	Helianthus annuus	-515	-	6	TATACA
TATA-box	Arabidopsis thaliana	-513	-	4	TATA
TATA-box	Arabidopsis thaliana	-491	-	4	TATA
TATA-box	Pisum sativum	-452	-	7	TATAAAA
TATA-box	Helianthus annuus	-451	-	6	TATAAA
TATA-box	Arabidopsis thaliana	-450	-	7	TATATAA
TATA-box	Arabidopsis thaliana	-449	-	6	TATATA
TATA-box	Brassica napus	-448	-	6	ATATAT
TATA-box	Arabidopsis thaliana	-447	-	4	TATA
TATA-box	Brassica napus	-377	+	6	ATTATA
TATA-box	Arabidopsis thaliana	-376	-	5	TATAA
TATA-box	Arabidopsis thaliana	-375	-	4	TATA
TATA-box	Brassica napus	-360	+	6	ATTATA
TATA-box	Arabidopsis thaliana	-359	-	7	TATATAA
TATA-box	Arabidopsis thaliana	-358	-	6	TATATA
TATA-box	Brassica napus	-357	-	6	ATATAT
TATA-box	Arabidopsis thaliana	-356	-	4	TATA
TATA-box	Arabidopsis thaliana	-325	-	4	TATA
TATA-box	Arabidopsis thaliana	-318	-	4	TATA
TCA	Pisum sativum	-1345	-	9	TCATCTTCAT
TCA-element	Nicotiana tabacum	-948	-	9	CCATCTTTTT
TCT-motif	Arabidopsis thaliana	-335	+	6	TCTTAC
